# Supplementary material for: The astrocyte-enriched gene deathstar plays a crucial role in the development, locomotion, and lifespan of D. melanogaster
Source: Fly (Austin). 2024 Jun 17;18(1):2368336. doi: 10.1080/19336934.2024.2368336 (PMC11185185; doi:10.1080/19336934.2024.2368336)
Supplement: Supplemental file S1_May 21 2024.xls [file KFLY_A_2368336_SM5405.xls]

## Sheet: ALG_Cluster 1_Enriched
Gene (Official symbol)	log2FC	AveExpr	P.Value	adj.P.Val
CR40469	18.0089	7.22642	1.37e-16	1.85e-13
CR34335	15.2321	5.67547	2.44e-15	2.83e-12
Gs2	13.0625	3.65283	5.62e-24	1.31e-20
CG1732	9.625	3.1283	2.27e-24	6.16e-21			Green-highlights: The genes previously reported to be astrocyte- or glia-enriched
CG1552	6	2.13208	6.13e-23	1.25e-19
CG9394	5.17857	2.0717	2.49e-32	4.06e-28
Atpalpha	3.91071	4.94717	9.81e-06	0.00124752
Eaat1	3.4375	1.8	1.81e-24	5.88e-21
nrv2	3.33036	1.78113	2.7e-19	4.39e-16
Inx2	2.76786	1.55472	1.45e-25	7.88e-22
CR42491	2.49107	1.52453	1.93e-17	2.85e-14
CG8369	2.41964	2.07547	0.000112516	0.00984337
alrm	2.1875	1.51321	1.81e-31	1.47e-27
Tsp5D	2.11607	1.34717	9.81e-25	3.99e-21
bbc	2.00893	1.29811	1.05e-19	1.91e-16
mlt	1.86607	1.42264	5.94e-14	5.37e-11
CG31705	1.76786	1.4566	1.55e-14	1.58e-11
CG15209	1.75893	1.30189	4.68e-15	5.07e-12
CG6770	1.73214	1.77358	1.26e-08	5.26e-06
CG42342	1.72321	1.43396	1.15e-09	6.21e-07
flw	1.58929	1.42642	2.43e-11	1.52e-08
CG16857	1.47321	1.30566	5.14e-14	4.92e-11
Msr-110	1.4375	1.37358	2.23e-13	1.81e-10
ogre	1.38393	1.43774	5.07e-09	2.23e-06
CG1537	1.34821	1.33208	6.87e-09	2.94e-06
ct	1.25893	1.38491	3.79e-08	1.31e-05
e	1.25	1.37358	1.53e-12	1.13e-09
Amph	1.25	1.29811	9.96e-10	5.59e-07
pum	1.22321	1.49811	4.69e-08	1.56e-05
RpL22	1.17857	1.48302	4.22e-06	0.000608316
Pka-C1	1.16964	1.4717	4.14e-08	1.4e-05
Act79B	1.16964	1.14717	4.63e-07	8.19e-05
CG7607	1.16071	1.32453	3.63e-07	6.57e-05
GlcAT-P	1.15179	1.21887	1.74e-13	1.49e-10
CG13868	1.09821	1.25283	1.44e-11	9.78e-09
RpL15	1.08929	1.84906	0.00207932	0.0192837
Rbp6	1.05357	2.20755	0.0156481	0.0233217

## Sheet: ALG_Cluster 2_Enriched
Gene (Official symbol)	log2FC	AveExpr	P.Value	adj.P.Val
CR40469	6.85643	7.22642	9.22e-05	0.000144044
Gs2	6.48	3.65283	3.21e-10	8.7e-07
CG1732	5.52	3.1283	4.1e-13	1.67e-09		Green-highlights: The genes previously reported to be astrocyte- or glia-enriched
CR34335	5.24714	5.67547	0.000721747	0.00111914
Atpalpha	2.57071	4.94717	0.000558999	0.000866949
Eaat1	2.32	1.8	4.34e-17	2.35e-13
CG1552	2.195	2.13208	4.45e-06	0.000117912
CG9394	1.96357	2.0717	3.84e-09	7.82e-06
nrv2	1.60786	1.78113	7.41e-08	9.28e-05
alrm	1.44	1.51321	2.18e-21	3.55e-17
Inx2	1.37286	1.55472	6.36e-11	2.07e-07
e	1.36	1.37358	1.17e-18	9.49e-15
CG8369	1.31714	2.07547	0.012472	0.0188558
CG42342	1.03071	1.43396	1.25e-05	0.000117912

## Sheet: ALG_Cluster 3_Enriched
Gene (Official symbol)	log2FC	AveExpr	P.Value	adj.P.Val
noe	87.8155	45.3057	8.61e-18	3.5e-14
CR40469	22.252	7.22642	6.09e-16	1.65e-12
CR34335	19.496	5.67547	1.36e-15	3.16e-12		Green-highlights: The genes previously reported to be astrocyte- or glia-enriched
mt:lrRNA	16.1468	4.4	4.85e-10	1.36e-07
Gs2	14	3.65283	1.86e-18	1.01e-14		yellow-highlight: The gene previously reported to be neuron-enrched, but unexpectedly enriched here for ALG_Cluster 3
mt:CoI	12.3829	3.41132	1.12e-13	4.49e-11
mt:Cyt-b	10.2698	2.76604	1.11e-13	4.49e-11
mt:CoII	8.87698	3.16604	3.9e-10	1.13e-07
mt:ATPase6	8.64286	2.72453	3.29e-12	1.09e-09
mt:CoIII	8.02976	2.81509	3.29e-14	2.07e-11
CG8369	4.80159	2.07547	3.03e-09	6.01e-07
CG1732	4.11111	3.1283	0.000171466	0.0107892
Eaat1	3.77778	1.8	1.31e-19	2.13e-15
Atpalpha	3.52183	4.94717	0.00151341	0.0703607
RpS25	2.82937	1.61887	9.49e-13	3.43e-10
nrv2	2.43452	1.78113	4.96e-08	8.67e-06
Obp44a	2.4246	1.54717	3.04e-07	3.16e-05
RpS17	2.27976	1.24528	3.37e-14	2.07e-11
CG9394	2.24802	2.0717	4.68e-06	0.000390597
CG7607	2.24405	1.32453	5.08e-14	2.23e-11
RpL15	2.21429	1.84906	1.11e-06	0.000107828
CG1552	1.98611	2.13208	0.00484527	0.0727934
RpL28	1.87897	1.22264	4.12e-10	1.17e-07
RpL27A	1.87897	1.2566	1.41e-13	5.47e-11
Sap47	1.68056	2.53962	0.00611961	0.0727934
CG31705	1.67063	1.4566	4.28e-09	8.29e-07
sesB	1.61905	1.86415	5.37e-05	0.00368985
RpL22	1.47024	1.48302	5.83e-06	0.000479326
CG1537	1.46627	1.33208	5.29e-07	5.41e-05
Adgf-D	1.44444	1.22642	1.18e-08	2.14e-06
RpL14	1.43056	1.24906	2.24e-11	6.74e-09
RpL36A	1.37698	1.24528	1.06e-08	1.94e-06
CG42613	1.35913	1.38491	8.52e-07	8.45e-05
Amph	1.33333	1.29811	2.02e-07	2.83e-05
RpS12	1.32341	1.22642	2.48e-09	5.05e-07
Cyt-c-p	1.27976	1.17358	7.49e-13	2.83e-10
CR42491	1.2619	1.52453	0.00031345	0.0179494
ogre	1.15476	1.43774	8.8e-05	0.00586969
CG16857	1.13294	1.30566	2.27e-06	0.000206583
CoIV	1.13294	1.20755	2.97e-09	5.97e-07
Inx2	1.11508	1.55472	0.000252942	0.015244
Ald	1.09127	1.6	0.00113525	0.0540138
CG34367	1.0754	1.09057	1.4e-09	3.36e-07
RpL11	1.05754	1.09434	1.13e-13	4.49e-11
RpL40	1.04762	1.28302	3.41e-05	0.00242521
Tsp5D	1.03968	1.34717	1.4e-05	0.00108272

## Sheet: ALG_Cluster 4_Enriched
Gene (Official symbol)	log2FC	AveExpr	P.Value	adj.P.Val
CR40469	13.479	7.22642	5.97e-13	5.4e-10
CR34335	10.9115	5.67547	3.71e-11	2.88e-08
CG1732	10.2174	3.1283	1.2e-32	9.74e-29		Green-highlights: The genes previously reported to be astrocyte- or glia-enriched
Gs2	8.95652	3.65283	2.22e-16	3.01e-13
Atpalpha	4.41071	4.94717	1.71e-08	7.94e-06
CG1552	4.35326	2.13208	3.99e-17	7.22e-14
CG9394	4.10792	2.0717	5.18e-28	2.81e-24
Eaat1	2.82609	1.8	2.84e-22	7.69e-19
nrv2	2.6809	1.78113	6.03e-17	9.81e-14
alrm	2.52174	1.51321	1.94e-46	3.16e-42
CR42491	2.45031	1.52453	4.95e-21	1.15e-17
CG6770	2.38975	1.77358	6.76e-18	1.37e-14
RpL22	1.93401	1.48302	1.63e-16	2.41e-13
CG8369	1.79193	2.07547	0.00101356	0.00156107
Inx2	1.76242	1.55472	1.47e-15	1.84e-12
e	1.6087	1.37358	3.44e-23	1.4e-19
CG42342	1.56289	1.43396	2.92e-10	1.83e-07
CG31705	1.54503	1.4566	1.52e-14	1.77e-11
mlt	1.49379	1.42264	3.99e-12	3.42e-09
CG15209	1.33773	1.30189	4.71e-12	3.83e-09
CAH1	1.31988	1.31698	1.92e-14	2.08e-11
ogre	1.21273	1.43774	4.59e-09	2.33e-06
Amph	1.17391	1.29811	6.44e-11	4.76e-08
pros	1.08696	1.17736	9.48e-23	3.09e-19
mei-P26	1.06366	2.26792	0.00843682	0.0126041
Msr-110	1.04891	1.37358	5.02e-10	3.02e-07

## Sheet: ALG_Cluster 1_Depleted
Gene (Official symbol)	log2FC	AveExpr	P.Value	adj.P.Val
CG34340	-0.392857	1.08302	0.000217045	0.0156395
moody	-0.196429	1.04151	0.000217045	0.0156395
wrapper	-0.160714	1.03396	0.00102869	0.0192837		Blue-highlights: The genes previously reported to be depleted in astrocytes (i.e., enriched in non-ALG glia and/or neurons)
Sirup	-0.464286	1.13585	0.00226234	0.0192837
gem	-0.5	1.10566	0.00303368	0.0192837
CG4797	-0.232143	1.04906	0.00348285	0.0192837
noe	-19.2679	45.3057	0.0106857	0.0192837
VAChT	-0.392857	1.2717	0.0149965	0.0223649
CG3446	-0.214286	1.10189	0.0150439	0.0224329
Tret1-1	-0.25	1.0566	0.0179095	0.0266579
CG9657	-0.178571	1.03774	0.0182419	0.0271451
shn	-0.0892857	1.01887	0.0182419	0.0271451
Sox102F	-0.0892857	1.02264	0.0322689	0.0478433
nrv3	-1.4375	3.64906	0.033825	0.050123
CG10444	-0.107143	1.02642	0.0362265	0.053623
Cyp4g15	-0.142857	1.03019	0.0363079	0.0537337
miple	-0.446429	1.43019	0.0412627	0.0607626
Ssadh	-0.178571	1.08679	0.044877	0.066061
BM-40-SPARC	-0.232143	1.06038	0.0452334	0.0665737
Nplp2	-0.107143	1.03019	0.0474318	0.0698029

## Sheet: ALG_Cluster 2_Depleted
Gene (Official symbol)	log2FC	AveExpr	P.Value	adj.P.Val
CG34340	-0.392857	1.08302	1.45e-05	0.000117912
moody	-0.196429	1.04151	1.45e-05	0.000117912
wrapper	-0.160714	1.03396	0.000116578	0.000181371		Blue-highlights: The genes previously reported to be depleted in astrocytes (i.e., enriched in non-ALG glia and/or neurons)
gem	-0.5	1.10566	0.000497428	0.000771827
CG4797	-0.232143	1.04906	0.000598622	0.000928311
VAChT	-0.392857	1.2717	0.00423123	0.00651686
Tret1-1	-0.25	1.0566	0.00536441	0.00825668
CG9657	-0.178571	1.03774	0.00549784	0.00845966
shn	-0.0892857	1.01887	0.00549784	0.00845966
Sox102F	-0.0892857	1.02264	0.0117702	0.017803
CG10444	-0.107143	1.02642	0.0137314	0.0207482
Cyp4g15	-0.142857	1.03019	0.0137725	0.0208007
Bsg	-0.397857	1.36981	0.0178148	0.026836
Sirup	-0.304286	1.13585	0.0179354	0.0270127
Vha68-2	-0.107143	1.03019	0.0182419	0.0274666
BM-40-SPARC	-0.232143	1.06038	0.0184523	0.0277809
Nplp2	-0.107143	1.03019	0.0196541	0.0295766
Ten-m	-0.156429	1.09057	0.0222076	0.0333884
Graf	-0.107143	1.03396	0.0262757	0.039439
Teh1	-0.0892857	1.02264	0.0305409	0.0457902
Eip71CD	-0.178571	1.03774	0.0306212	0.0459065
Xrp1	-0.125	1.0566	0.0334864	0.050174
CG6126	-0.107143	1.02264	0.0343293	0.0513756
l(1)G0196	-0.178571	1.11698	0.0373462	0.0558546
Sema-1a	-0.214286	1.18868	0.0443332	0.0661826
pAbp	-0.322143	1.46415	0.0480856	0.0716922
Hr38	-0.196429	1.13585	0.048819	0.0727724
CG33543	-0.125	1.07547	0.0489896	0.0730132

## Sheet: ALG_Cluster 3_Depleted
Gene (Official symbol)	log2FC	AveExpr	P.Value	adj.P.Val
CG34340	-0.392857	1.08302	0.00334937	0.0727934
moody	-0.196429	1.04151	0.00334937	0.0727934
wrapper	-0.160714	1.03396	0.0092895	0.0727934		Blue-highlights: The genes previously reported to be depleted in astrocytes (i.e., enriched in non-ALG glia and/or neurons)
Sirup	-0.464286	1.13585	0.0155894	0.0727934
gem	-0.5	1.10566	0.0189081	0.0727934
CG4797	-0.232143	1.04906	0.0207073	0.0727934

## Sheet: ALG_Cluster 4_Depleted
Gene (Official symbol)	log2FC	AveExpr	P.Value	adj.P.Val
CG34340	-0.392857	1.08302	2.48e-05	3.87e-05
moody	-0.196429	1.04151	2.48e-05	3.87e-05
wrapper	-0.160714	1.03396	0.000180138	0.000278844		Blue-highlights: The genes previously reported to be depleted in astrocytes (i.e., enriched in non-ALG glia and/or neurons)
gem	-0.5	1.10566	0.000713915	0.00110248
CG4797	-0.232143	1.04906	0.000851089	0.00131344
Sirup	-0.420807	1.13585	0.00154788	0.00238132
VAChT	-0.392857	1.2717	0.00544706	0.00816306
Tret1-1	-0.25	1.0566	0.00682355	0.0102155
CG9657	-0.178571	1.03774	0.00698461	0.0104528
shn	-0.0892857	1.01887	0.00698461	0.0104528
Sox102F	-0.0892857	1.02264	0.0143915	0.0214077
CG10444	-0.107143	1.02642	0.0166606	0.0247694
Cyp4g15	-0.142857	1.03019	0.016708	0.0248353
Vha68-2	-0.107143	1.03019	0.0218218	0.0323776
Nplp2	-0.107143	1.03019	0.0234242	0.0347202
Ten-m	-0.15295	1.09057	0.0298031	0.044095
Graf	-0.107143	1.03396	0.0308683	0.045646
Teh1	-0.0892857	1.02264	0.0356134	0.0525959
Eip71CD	-0.178571	1.03774	0.0357025	0.0527227
CG6126	-0.107143	1.02264	0.0398013	0.058669
RpS15	-0.224379	1.14717	0.044996	0.0655718
